# Supplementary material for: Organophosphate Flame Retardants in Indoor Dust in the Tampa Bay (Florida) Area
Source: Toxics. 2025 Jun 16;13(6):508. doi: 10.3390/toxics13060508 (PMC12197667; doi:10.3390/toxics13060508)
Supplement: Supplementary file 1 [file toxics-13-00508-s001.zip]

Archive with 1 entries (1 files):
- toxics-3623364-supplementary.pdf
